# Supplementary material for: Activity of a Recombinant Chitinase of the Atta sexdens Ant on Different Forms of Chitin and Its Fungicidal Effect against Lasiodiplodia theobromae
Source: Polymers (Basel). 2024 Feb 15;16(4):529. doi: 10.3390/polym16040529 (PMC10892911; doi:10.3390/polym16040529)
Supplement: Supplementary file 1 [file polymers-16-00529-s001.zip]

Archive with 1 entries (1 files):
- polymers-2871800-supplementary.pdf
